# Supplementary material for: Tousled-like kinase 2 targets ASF1 histone chaperones through client mimicry
Source: Nat Commun. 2022 Feb 8;13:749. doi: 10.1038/s41467-022-28427-0 (PMC8826447; doi:10.1038/s41467-022-28427-0)
Supplement: Supplementary file 4 — Source Data [file 41467_2022_28427_MOESM4_ESM.xlsx]

## Sheet: Fig 1D
NYDEETNHGWAKKK	NYDAETNHGWAKKK	NYDEATNHGWAKKK	NYDEETAHGWAKKK
100	25.0058	113.98	14.49
100	42.6213	218.115	15.9469
100	33.23	102.949	6.95905
100	28.673	141.328	9.39567

## Sheet: Fig 1E
uncropped gels

## Sheet: Fig 1F
WT	S169A	S169A/E196A	S169A/N197A	S169A/M199A	S169A/S198A	S169A
100	93.6526	22.8987	46.8681	8.45218	1.73139	2.89664
100	99.0805	25.3432	53.0711	8.5257	2.44269	3.59748
100	86.5248	19.8253	44.0344	8.80898	2.74507	4.00301

## Sheet: Fig2B
GFP	GFP-TLK2 WT	GFP-TLK2 D592A
15.37	100	144.705
21.3606	100	197.112
16.3279	100	367.09
48.5944	100	322.153
14.924	100	315.124
13.2108	100	246.494
15.3014	100	224.176
37.4719	100	179.987
60.6895	100	200.635
35.343	99.9999	310.197
12.355	100	319.955

## Sheet: Fig 2E
	GFP-TLK2 1-772	GFP-TLK2 1-451	GFP-TLK2 1-396	GFP-TLK2 1-296	GFP-TLK2 1-214	GFP-TLK2 1-123	GFP
	1	0.83	1.36	1.65	1.27	0.40	0.09
	1	0.66	0.97	1.66	0.87	0.83	0.01
	1	1.01	1.27	0.92	1.57	0.83	0.05

## Sheet: Fig 2G
	GFP-TLK2 1-772 D592A	GFP-TLK2 123-772 D592A	GFP-TLK2 214-772 D592A	GFP-TLK2 396-772 D592A	GFP
	1	0.22	0.05	0	0.13
	1	0.11	0.08	0	0.01
	1	0	0.22	0.04	0.17

## Sheet: Fig 3B
GFP	GFP-TLK2 D592A FL	GFP-TLK2 D592A 123-772	GFP-TLK2 D592A 24-772
0.160758	1	0.129146	0.214305
0.347793	1	0.296531	0.399795
0.142145	1	0.180713	0.070442

## Sheet: Fig 3C
	TLK2 peptide (uM)	rep1	rep2	rep3
	0	58	58	58
	160	63	63	62

## Sheet: Fig 3D
TLK2 peptide, μM	Relative FP
0	99.2537	100	100
0.015625	95.5224	98.5915	99.2366
0.03125	100	97.8873	100
0.0625	97.7612	93.662	96.9466
0.125	96.2687	88.0282	92.3664
0.25	93.2836	82.3944	87.0229
0.5	87.3134	73.2394	80.916
1	81.3433	57.7465	67.1756
2	64.1791	41.5493	48.0916
4	48.5075	25.3521	31.2977
8	31.3433	12.6761	17.5573
16	18.6567	6.33803	12.2137
32	10.4478	2.8169	6.10687
64		2.11268	1.52672
128		-1.40845	3.05344
256		-0.704225	3.81679

## Sheet: Fig 5B
	GFP-TLK2 WT	GFP-TLK2 L8R	GFP-TLK2 R11A	GFP-TLK2 R12A	GFP-TLK2 LRFAAA
	1	1.09	0.36	0.13	0.07
	1	0.82	0.34	0.29	0.16
	1	0.83	0.65	0.25	0.07
	1	0.81	0.39	0.05	0.01
	1	0.84	0.45	0.05	0.03
	1	0.81	0.49	0.05	0.01

[truncated: 12 more sheets: Fig 5C, Fig 5D, Fig 5E, Fig 6A, Fig 6B, Fig 7A, Fig 7B, Fig 7C, Fig 7D, Fig 7F, Supplementary Fig 5A, Supplementary Fig 5B]
